# Supplementary material for: Metabolic Effects of the Waist-To-Hip Ratio Associated Locus GRB14/COBLL1 Are Related to GRB14 Expression in Adipose Tissue
Source: Int J Mol Sci. 2022 Aug 2;23(15):8558. doi: 10.3390/ijms23158558 (PMC9369072; doi:10.3390/ijms23158558)
Supplement: Supplementary file 1 [file ijms-23-08558-s001.zip]

Archive with 2 entries (2 files):
- ijms-1832152-SI.pdf
- ijms-1832152-SI.xlsx
